# Supplementary material for: Genetic Diversity Analysis and Fingerprint Construction for 87 Passionfruit (Passiflora spp.) Germplasm Accessions on the Basis of SSR Fluorescence Markers
Source: Int J Mol Sci. 2024 Oct 8;25(19):10815. doi: 10.3390/ijms251910815 (PMC11476748; doi:10.3390/ijms251910815)
Supplement: Supplementary file 1 [file ijms-25-10815-s001.zip]

Archive with 1 entries (1 files):
- ijms-3188154-supplementary.pdf
